# Supplementary material for: Determinants of Trust in Artificial Intelligence (AI) for Health-Related Decision-Making Among Adults in Saudi Arabia: A Cross-Sectional Study
Source: Healthcare (Basel). 2026 Feb 16;14(4):506. doi: 10.3390/healthcare14040506 (PMC12940213; doi:10.3390/healthcare14040506)
Supplement: Supplementary file 1 [file healthcare-14-00506-s001.zip]

Archive with 1 entries (1 files):
- healthcare-4117425-supplementary.pdf
